# Supplementary material for: Diagnostic performance of rapid antigen testing for SARS-CoV-2: the COVid-19 AntiGen (COVAG) extension study
Source: Front Med (Lausanne). 2024 Apr 16;11:1352633. doi: 10.3389/fmed.2024.1352633 (PMC11064845; doi:10.3389/fmed.2024.1352633)
Supplement: Supplementary file 1 [file Table_1.xlsx]

## Sheet: Supplementary table 1
	Supplementary table 1. Risk of having COVID-19 according to baseline anthropometric and anamnestic characteristics
		N	PCR Positive (N (%))	OR (95% CI)	OR (95% CI)
				Crude	Adjusted for age and sex
	Age (per year)*			1 (0.99,1.01)
	Male sex (reference: female)	685	332 (48.47 %)	1.09 (0.89,1.33)
	REASON FOR TESTING
	Referral from physician	233	79 (33.91 %)	1.0 (reference)	1.0 (reference)
	Referral from health departments (mostly contact persons of infected patients)	236	66 (27.97 %)	0.76 (0.51,1.12)	0.76 (0.51,1.14)
	To confirm a positive antigen test	591	511 (86.46 %)	12.45 (8.69,17.84)	12.59 (8.77,18.07)
	Warning by Corona-Warn-App	419	43 (10.26 %)	0.22 (0.15,0.34)	0.22 (0.15,0.34)
	COMORBIDITIES
	Any comorbidity	341	147 (43.11 %)	0.8 (0.63,1.02)	0.79 (0.61,1.01)
	Any comorbidity*	210	91 (43.33 %)	0.81 (0.6,1.09)	0.79 (0.57,1.09)
	No comorbidity	1146	557 (48.6 %)	1.0 (reference)	1.0 (reference)
	Hypertension	139	62 (44.6 %)	0.85 (0.6,1.21)	0.84 (0.57,1.23)
	Dyslipoproteinaemia	65	23 (35.38 %)	0.58 (0.34,0.98)	0.56 (0.33,0.97)
	Diabetes mellitus	29	14 (48.28 %)	0.99 (0.47,2.06)	0.98 (0.46,2.06)
	COPD	12	7 (58.33 %)	1.48 (0.47,4.69)	1.45 (0.45,4.66)
	Previous COVID-19	145	64 (44.14 %)	0.84 (0.59,1.18)	0.84 (0.59,1.19)
	CLINICAL SYMPTOMS
	Any clinical symptom	956	613 (64.12 %)	8.64 (6.65,11.22)	8.88 (6.82,11.56)
	No clinical symptom	531	91 (17.14 %)	1.0 (reference)	1.0 (reference)
	Malaise	741	502 (67.75 %)	10.16 (7.73,13.35)	10.51 (7.97,13.85)
	Shortness of breath	163	105 (64.42 %)	8.75 (5.91,12.96)	9.4 (6.27,14.07)
	Cough	606	431 (71.12 %)	11.91 (8.95,15.85)	12.2 (9.14,16.28)
	Fever	157	117 (74.52 %)	14.14 (9.25,21.61)	14.47 (9.43,22.18)
	Diarrhoea	100	59 (59 %)	6.96 (4.4,11)	7.18 (4.51,11.43)
	Musculoskeletal pain	380	285 (75 %)	14.51 (10.49,20.05)	15.11 (10.87,21)
	Headache	590	384 (65.08 %)	9.01 (6.8,11.95)	9.5 (7.12,12.68)
	Nausea	83	51 (61.45 %)	7.71 (4.69,12.66)	8.38 (5.04,13.95)
	VACCINATION STATUS
	boostered	811	399 (49.2 %)	1.0 (reference)	1.0 (reference)
	vaccinated (2 vaccinations)	478	193 (40.38 %)	0.7 (0.56,0.88)	0.7 (0.55,0.88)
	not vaccinated (0 or 1 vaccination)	189	108 (57.14 %)	1.38 (1,1.89)	1.37 (0.99,1.88)
	unknown vaccination status	9	4 (44.44 %)	0.83 (0.22,3.1)	0.82 (0.22,3.08)
	VITAL SIGNS
	SysBP>130 mmHg and/or DiaBP>90 mmHg	394	182 (46.19 %)	0.94 (0.75,1.19)	0.92 (0.72,1.18)
	Body temperature > 37C	78	43 (55.13 %)	1.39 (0.88,2.2)	1.4 (0.89,2.22)
	Oxygen saturation > median	330	148 (44.85 %)	0.88 (0.68,1.12)	0.89 (0.69,1.14)

## Sheet: Supplementary table 2
	Supplementary table 2. Diagnostic performance of 2 commercial RATs for SARS-Cov-2 antigens in participants of the COVAG Extension study
		N (%)	CT median (25th, 75th percentile)	SENSITIVITY (%)	SENSITIVITY (%)	P*	SPECIFITY (%)	SPECIFITY (%)	P*	PPV (%)	PPV (%)	P*	NPV (%)	NPV (%)	P*	EFF (%)	EFF (%)	P*
			in positives	Roche-RDT	Abbott-RDT		Roche-RDT	Abbott-RDT		Roche-RDT	Abbott-RDT		Roche-RDT	Abbott-RDT		Roche-RDT	Abbott-RDT
	All probands	1487 (100 %)	18.08 (16.18, 21.08)	87.22 (85.5, 88.95)	85.65 (83.91, 87.5)	0.0093	99.74 (99.61, 100)	99.49 (99.22, 99.81)	0.2195	99.68 (99.49, 100)	99.34 (98.99, 99.76)	0.0259	89.67 (88.3, 91.1)	88.52 (87.1, 90)	0.0039	93.81 (92.94, 94.65)	92.94 (92.03, 93.84)	0.0025
	Age > median	735 (49.43 %)	18.05 (15.96, 20.49)	87.29 (84.88, 89.73)	86.16 (83.61, 88.66)	0.2113	99.74 (99.59, 100)	99.21 (98.78, 100)	0.2135	99.68 (99.49, 100)	99.03 (98.48, 100)	0.0499	89.41 (87.41, 91.49)	88.52 (86.38, 90.66)	0.1355	93.74 (92.45, 94.9)	92.93 (91.63, 94.29)	0.0761
	Age ≤ median	752 (50.57 %)	18.23 (16.26, 21.51)	87.14 (84.76, 89.66)	85.14 (82.61, 87.77)	0.0173	99.75 (99.61, 100)	99.75 (99.61, 100)	1	99.67 (99.48, 100)	99.67 (99.47, 100)	0.3445	89.91 (88.01, 91.89)	88.52 (86.51, 90.61)	0.0173	93.88 (92.81, 95.21)	92.95 (91.62, 94.21)	0.0173
	Women	801 (53.87 %)	18.38 (16.44, 21.04)	86.25 (83.87, 88.84)	85.44 (82.93, 88.02)	0.2783	99.77 (99.64, 100)	99.53 (99.28, 100)	0.6799	99.69 (99.51, 100)	99.37 (99.01, 100)	0.1803	89.38 (87.54, 91.41)	88.8 (86.85, 90.82)	0.2023	93.51 (92.32, 94.76)	93.01 (91.76, 94.38)	0.1653
	Men	685 (46.07 %)	17.63 (15.7, 21.29)	88.25 (85.78, 90.7)	85.84 (83.26, 88.48)	0.0119	99.72 (99.55, 100)	99.43 (99.12, 100)	0.6891	99.66 (99.46, 100)	99.3 (98.9, 100)	0.1191	90.03 (87.94, 92.16)	88.19 (86.03, 90.49)	0.0077	94.16 (93, 95.4)	92.85 (91.47, 94.31)	0.0059
	REASON FOR TESTING
	Referral from physician	233 (15.67 %)	18.55 (16.31, 21.45)	84.81 (79.17, 90.57)	83.54 (77.78, 89.8)	0.4839	98.7 (97.94, 100)	98.7 (97.94, 100)	1	97.1 (95.12, 100)	97.06 (95.12, 100)	0.5407	92.68 (89.91, 95.5)	92.12 (89.29, 95.33)	0.4839	93.99 (92.26, 96.13)	93.56 (91.61, 96.13)	0.4839
	Referral from health departments (mostly contact persons of infected patients)	236 (15.87 %)	23.2 (17.21, 31.55)	57.58 (48.84, 66.67)	54.55 (45.95, 63.64)	0.2811	99.71 (99.07, 100)	99.41 (99.07, 100)	0.9822	98.7 (95.45, 100)	97.3 (95, 100)	0.6937	85.82 (82.31, 89.36)	84.92 (81.36, 88.64)	0.2831	87.92 (84.71, 90.45)	86.86 (84.08, 89.81)	0.3473
	To confirm a positive antigen test	591 (39.74 %)	17.7 (15.77, 20.02)	94.52 (93.22, 95.91)	92.95 (91.45, 94.61)	0.0241	99.38 (97.87, 100)	98.75 (97.83, 100)	0.9874	99.9 (99.68, 100)	99.79 (99.68, 100)	0.5773	73.95 (68.06, 80)	68.7 (62.82, 75)	0.0231	95.18 (93.91, 96.45)	93.74 (92.39, 95.18)	0.0287
	Warning by Corona-Warn-App	419 (28.18 %)	22.77 (18.23, 31.2)	48.84 (37.93, 60)	48.84 (37.93, 60)	0.9944	99.87 (99.59, 100)	99.87 (99.59, 100)	1	97.67 (90.91, 100)	97.67 (90.91, 100)	1	94.47 (92.86, 96.2)	94.47 (92.87, 96.2)	0.9944	94.63 (93.19, 96.06)	94.63 (93.19, 96.06)	0.9944
	COMORBIDITIES
	Any comorbidity	341 (22.93 %)	18.35 (16.12, 25.38)	74.83 (69.9, 80)	74.15 (69.23, 79.17)	0.6489	99.48 (99.18, 100)	98.97 (98.37, 100)	0.6639	99.1 (98.51, 100)	98.2 (97.06, 100)	0.2571	83.91 (80.65, 87.42)	83.48 (80.13, 86.93)	0.4777	88.86 (86.34, 91.19)	88.27 (85.9, 90.75)	0.3829
	No comorbidity	1146 (77.07 %)	18.02 (16.18, 20.61)	90.48 (88.86, 92.25)	88.69 (86.82, 90.54)	0.0057	99.83 (99.74, 100)	99.66 (99.48, 100)	0.6679	99.8 (99.69, 100)	99.6 (99.37, 100)	0.1115	91.73 (90.24, 93.27)	90.31 (88.74, 91.95)	0.0029	95.29 (94.5, 96.2)	94.33 (93.46, 95.29)	0.0025
	Hypertension	139 (9.35 %)	17.42 (15.84, 20.28)	87.1 (81.4, 93.02)	87.1 (81.4, 92.86)	0.9986	98.7 (97.87, 100)	98.7 (97.87, 100)	1	98.18 (96.88, 100)	98.18 (96.88, 100)	0.9996	90.48 (86.21, 94.83)	90.48 (86.21, 94.83)	0.9986	93.53 (91.4, 96.77)	93.53 (90.32, 96.77)	0.9986
	Dyslipoproteinaemia	65 (4.37 %)	17.23 (15.94, 18.98)	95.65 (91.67, 100)	95.65 (91.67, 100)	1	98.81 (96, 100)	98.81 (96, 100)	1	97.78 (91.67, 100)	97.78 (91.67, 100)	1	97.65 (96, 100)	97.65 (96, 100)	1	97.69 (**)	97.69 (**)	1
	Diabetes mellitus	29 (1.95 %)	18.58 (16.86, 19.65)	85.71 (75, 100)	85.71 (75, 100)	1	96.67 (87.5, 100)	96.67 (87.5, 100)	1	96 (85.71, 100)	96 (85.71, 100)	1	87.88 (77.78, 100)	87.88 (77.78, 100)	1	91.38 (**)	91.38 (**)	1
	COPD	12 (0.81 %)	15.35 (14.52, 16.57)	85.71 (66.67, 100)	85.71 (66.67, 100)	1	90 (50, 100)	90 (50, 100)	1	92.31 (66.67, 100)	92.31 (66.67, 100)	1	81.82 (50, 100)	81.82 (50, 100)	1	87.5 (**)	87.5 (**)	1
	Ischaemic heart disease	15 (1.01 %)	16.21 (15.36, 17.38)	100 (100, 100)	100 (100, 100)	1	93.75 (75, 100)	93.75 (75, 100)	1	93.33 (75, 100)	93.33 (75, 100)	1	100 (100, 100)	100 (100, 100)	1	96.67 (**)	96.67 (**)	1
	Previous COVID-19	145 (9.75 %)	24.7 (18.12, 31.71)	53.12 (44.19, 61.9)	53.12 (44.19, 61.9)	0.9938	99.38 (97.96, 100)	98.77 (97.96, 100)	0.9912	98.55 (94.74, 100)	97.14 (94.74, 100)	0.99	72.85 (67.09, 78.67)	72.73 (66.67, 78.67)	0.9954	78.97 (74.23, 83.51)	78.62 (74.23, 83.51)	0.9982
	no Previous COVID-19	1342 (90.25 %)	17.9 (16, 20.58)	90.62 (89, 92.22)	88.91 (87.16, 90.67)	0.0045	99.72 (99.56, 100)	99.57 (99.34, 100)	0.6839	99.66 (99.47, 100)	99.48 (99.19, 100)	0.0431	92.11 (90.74, 93.46)	90.78 (89.3, 92.23)	0.0031	95.38 (94.53, 96.2)	94.49 (93.63, 95.31)	0.0025
	CLINICAL SYMPTOMS
	Any clinical symptom	956 (64.29 %)	17.79 (15.95, 20.46)	90.86 (89.3, 92.53)	89.72 (88.06, 91.46)	0.0705	99.42 (99.08, 100)	99.42 (99.08, 100)	1	99.64 (99.45, 100)	99.64 (99.44, 100)	0.1763	85.89 (83.52, 88.35)	84.41 (82.02, 87)	0.0705	93.93 (92.94, 95.07)	93.2 (92.15, 94.35)	0.0705
	No clinical symptom	531 (35.71 %)	21.49 (17.98, 31.02)	62.64 (55.56, 70)	58.24 (50.85, 65.57)	0.0299	99.89 (99.65, 100)	99.55 (99.3, 100)	0.4775	99.13 (96.97, 100)	96.36 (93.75, 100)	0.1875	92.82 (91.19, 94.55)	92.02 (90.37, 93.75)	0.0159	93.5 (92.09, 94.92)	92.47 (90.96, 94.07)	0.0241
	Malaise	741 (49.83 %)	17.7 (15.74, 20.29)	92.03 (90.39, 93.71)	90.64 (88.86, 92.49)	0.0315	99.58 (99.32, 100)	99.58 (99.32, 100)	1	99.78 (99.66, 100)	99.78 (99.66, 100)	0.3525	85.61 (82.76, 88.59)	83.51 (80.53, 86.53)	0.0315	94.47 (93.32, 95.55)	93.52 (92.31, 94.74)	0.0315
	Shortness of breath	163 (10.96 %)	18.26 (15.55, 20.57)	91.43 (88.02, 95.65)	90.48 (86.76, 94.44)	0.5599	98.28 (97.06, 100)	98.28 (97.06, 100)	1	98.97 (98.33, 100)	98.96 (98.31, 100)	0.7102	86.36 (80.49, 92.86)	85.07 (79.07, 91.3)	0.5599	93.87 (91.74, 96.33)	93.25 (90.83, 96.33)	0.5599
	Cough	606 (40.75 %)	17.73 (15.79, 20.33)	92.34 (90.62, 94.14)	90.02 (88.09, 91.96)	0.0007	98.86 (98.15, 100)	98.86 (98.15, 100)	1	99.5 (99.22, 100)	99.49 (99.2, 100)	0.2227	83.98 (80.45, 87.59)	80.09 (76.39, 83.88)	0.0007	94.22 (92.92, 95.54)	92.57 (91.09, 94.06)	0.0007
	Fever	157 (10.56 %)	17.1 (15.35, 20)	95.73 (93.51, 98.7)	94.87 (92.21, 97.5)	0.5675	98.75 (95.45, 100)	98.75 (95.45, 100)	1	99.56 (98.59, 100)	99.55 (98.57, 100)	0.7032	88.76 (82.14, 96.3)	86.81 (80, 93.75)	0.5675	96.5 (**)	95.86 (**)	0.5675
	Diarrhoea	100 (6.72 %)	18.42 (16.72, 21.09)	94.92 (91.89, 100)	93.22 (89.47, 97.54)	0.6455	98.78 (95.83, 100)	98.78 (95.83, 100)	1	99.12 (97.06, 100)	99.1 (97.06, 100)	0.9179	93.1 (88.46, 100)	91.01 (85.71, 96.67)	0.6455	96.5 (**)	95.5 (**)	0.6455
	Musculoskeletal pain	380 (25.55 %)	17.62 (15.57, 20.38)	91.93 (89.74, 94.24)	90.88 (88.54, 93.3)	0.2503	99.47 (98.25, 100)	99.47 (98.25, 100)	1	99.81 (99.4, 100)	99.81 (99.4, 100)	0.5053	80.43 (75.34, 85.71)	78.42 (73.08, 83.75)	0.2503	93.82 (92.09, 95.65)	93.03 (91.3, 94.86)	0.2503
	Headache	590 (39.68 %)	17.72 (15.69, 20.16)	92.19 (90.32, 94.16)	91.41 (89.43, 93.48)	0.2841	99.51 (99.22, 100)	99.51 (99.22, 100)	1	99.72 (99.56, 100)	99.72 (99.55, 100)	0.5313	87.23 (84.26, 90.45)	86.13 (83.02, 89.38)	0.2841	94.75 (93.38, 96.18)	94.24 (92.88, 95.67)	0.2841
	Nausea	83 (5.58 %)	17.96 (15.7, 20.08)	94.12 (90.32, 100)	92.16 (87.5, 97.14)	0.6679	98.44 (94.44, 100)	98.44 (94.44, 100)	1	98.97 (96.55, 100)	98.95 (96.43, 100)	0.8711	91.3 (85, 100)	88.73 (81.82, 95.94)	0.6679	95.78 (**)	94.58 (**)	0.6679
	VACCINATION STATUS
	non-vaccinated (0 or 1 vaccination)	189 (12.71 %)	17.84 (15.54, 20.44)	83.33 (78.48, 88.41)	78.7 (73.24, 84.34)	0.0111	99.38 (97.92, 100)	98.77 (97.92, 100)	0.9912	99.45 (98.18, 100)	98.84 (98.08, 100)	0.5553	81.73 (76.19, 87.14)	77.67 (72.25, 83.57)	0.0123	90.21 (87.3, 92.86)	87.3 (84.13, 90.48)	0.0261
	vaccinated (2 vaccinations)	478 (32.15 %)	18.36 (16.47, 21.88)	83.94 (80.45, 87.7)	81.87 (78.15, 85.83)	0.1703	99.3 (98.91, 100)	99.3 (98.91, 100)	1	98.78 (98.06, 100)	98.75 (98, 100)	0.2635	90.13 (87.86, 92.49)	88.99 (86.56, 91.49)	0.1703	93.1 (91.54, 94.67)	92.26 (90.6, 94.04)	0.1703
	boostered (3 or more vaccinations)	811 (54.54 %)	18.03 (16.06, 20.74)	89.72 (87.64, 91.89)	89.47 (87.36, 91.67)	0.6815	99.88 (99.62, 100)	99.76 (99.62, 100)	0.9924	99.86 (99.56, 100)	99.72 (99.56, 100)	0.871	90.94 (89.11, 92.86)	90.73 (88.92, 92.7)	0.6945	94.88 (93.72, 95.93)	94.7 (93.72, 95.75)	0.7177
	unknown vaccination status	9 (0.61 %)	17.94 (16.28, 20.49)	100 (100, 100)	75 (50, 100)	0.6627	90 (100, 100)	90 (100, 100)	1	88.89 (100, 100)	85.71	not defined	100 (100, 100)	81.82 (**)	0.6627	94.44 (100, 100)	83.33 (**)	0.6627
	VITAL SIGNS
	SysBP>130 mmHg and/or DiaBP>90 mmHg	394 (26.5 %)	18.28 (16.23, 20.66)	86.26 (82.91, 89.83)	84.62 (80.99, 88.43)	0.1817	99.76 (99.25, 100)	99.76 (99.25, 100)	1	99.68 (98.98, 100)	99.68 (98.96, 100)	0.4537	89.43 (86.71, 92.21)	88.31 (85.45, 91.25)	0.1817	93.53 (91.63, 95.06)	92.77 (90.87, 94.3)	0.1817
	Other blood pressures	1064 (71.55 %)	18.03 (16.13, 21.24)	87.97 (85.97, 90)	86.39 (84.33, 88.5)	0.0279	99.64 (99.44, 100)	99.28 (98.9, 99.74)	0.2199	99.55 (99.3, 100)	99.1 (98.61, 99.67)	0.0145	90.1 (88.51, 91.79)	88.91 (87.22, 90.67)	0.0165	94.08 (93.09, 95.06)	93.14 (92.1, 94.22)	0.0077
	Body temperature > 37°C	78 (5.25 %)	17.35 (15.66, 20.3)	86.05 (79.17, 93.25)	95.35 (92.31, 100)	0.0187	98.57 (95, 100)	98.57 (95, 100)	1	98.67 (95.45, 100)	98.8 (95.83, 100)	0.6671	85.19 (77.27, 92.86)	94.52 (90.48, 100)	0.0187	91.67 (**)	96.79 (**)	0.0187
	Body temperature ≤ 37°C	1406 (94.55 %)	18.13 (16.19, 21.26)	87.25 (85.43, 89.09)	84.98 (83.07, 86.94)	0.0011	99.73 (99.59, 100)	99.46 (99.18, 99.8)	0.2171	99.65 (99.46, 100)	99.29 (98.91, 99.74)	0.0247	89.87 (88.4, 91.37)	88.24 (86.73, 89.82)	0.0011	93.88 (92.96, 94.77)	92.67 (91.78, 93.7)	0.0011
	Oxygen saturation > median	330 (22.19 %)	18.36 (16.53, 20.93)	83.78 (79.77, 88.17)	84.46 (80.41, 88.78)	0.5685	99.73 (99.12, 100)	99.45 (99.12, 100)	1	99.6 (98.68, 100)	99.21 (98.7, 100)	0.8038	88.32 (85.28, 91.55)	88.73 (85.71, 91.97)	0.5643	92.58 (90.45, 94.55)	92.73 (90.91, 95)	0.6175
	Oxygen saturation ≤ median	1132 (76.13 %)	18.03 (15.78, 21.3)	88.07 (86.18, 89.99)	85.69 (83.61, 87.8)	0.0015	99.66 (99.47, 100)	99.49 (99.21, 100)	0.6887	99.59 (99.35, 100)	99.36 (99.01, 100)	0.0823	90 (88.36, 91.6)	88.22 (86.49, 90)	0.0007	94.08 (93.11, 95.1)	92.84 (91.79, 93.91)	0.0007
	SARS-CoV-2 GENOYPE (for CT≤32)
	delta variant	120 (8.07 %)	18.12 (15.65, 20.68)	91.67 (88.75, 95)	87.5 (83.75, 91.25)	0.0379	not defined	not defined	not defined	100 (100, 100)	100 (100, 100)	1	0 (0, 0)	0 (0, 0)	1	91.67 (88.75, 95)	87.5 (83.75, 91.25)	0.0379
	omikron variant	354 (23.81 %)	17.26 (15.57, 19.04)	96.05 (94.92, 97.46)	96.33 (94.92, 97.88)	0.7001	not defined	not defined	not defined	100 (100, 100)	100 (100, 100)	1	0 (0, 0)	0 (0, 0)	1	96.05 (94.92, 97.46)	96.33 (94.92, 97.88)	0.7001
	* P value Roche versus Abbott (test on equality, (based 5000 bootstrap iterations)
	** too low number of patients with negative/positive rapid test for calculation
